# Supplementary material for: Bone mesenchymal stem cell-derived exosomes prevent hyperoxia-induced apoptosis of primary type II alveolar epithelial cells in vitro
Source: PeerJ. 2022 Sep 2;10:e13692. doi: 10.7717/peerj.13692 (PMC9443791; doi:10.7717/peerj.13692)
Supplement: Supplemental Information 3 [file peerj-10-13692-s003.zip]

Archive with 5 entries (4 files):
- original figures/CD63.jpg
- original figures/CD9.jpg
- original figures/Original Whole Gel(s) for Western Blots1.jpg
- original figures/Original Whole Gel(s) for Western Blots2.png
- original figures/
